# Supplementary material for: Bithiophene-Based Donor–π–Acceptor Compounds Exhibiting Aggregation-Induced Emission as Agents to Detect Hidden Fingerprints and Electrochromic Materials
Source: Molecules. 2024 Dec 5;29(23):5747. doi: 10.3390/molecules29235747 (PMC11643829; doi:10.3390/molecules29235747)
Supplement: Supplementary file 1 [file molecules-29-05747-s001.zip]

Archive with 1 entries (1 files):
- molecules-3318449-supplementary.pdf
